# Supplementary material for: Exploring the Photocatalytic Efficiency of Gold Nanoparticles Deposited on Ni-Al-Zr-Layered Double Hydroxides for Selective Glucose Oxidation
Source: Molecules. 2024 Dec 24;30(1):13. doi: 10.3390/molecules30010013 (PMC11721991; doi:10.3390/molecules30010013)
Supplement: Supplementary file 1 [file molecules-30-00013-s001.zip]

Archive with 1 entries (1 files):
- molecules-3372391-supplementary.pdf
